# Supplementary material for: Genome-wide identification and multi-dimensional functional characterization of the SIR2 family in Brassica napus L
Source: PLoS One. 2026 Jan 22;21(1):e0340688. doi: 10.1371/journal.pone.0340688 (PMC12826482; doi:10.1371/journal.pone.0340688)
Supplement: S1 Table — (XLSX) [file pone.0340688.s012.xlsx]

## Sheet: Sheet1
Table S1. The accession number for the genes used in this study .
Gene name	Accession	Sources
HsSIRT3	NM_012239.6	NCBI
HsSIRT4	NM_012240.3	NCBI
HsSIRT5	NM_012241.5	NCBI
HsSIRT6	NM_016539.4	NCBI
HsSIRT7	NM_016538.3	NCBI
AtSRT1	AT5G55760	phyotozome
AtSRT2	AT5G09230	phyotozome
OsSRT701	LOC_Os04g20270	phyotozome
OsSRT702	LOC_Os12g07950	phyotozome
BnaASRT1	BnaA03G0119500ZS	phyotozome
BnaCSRT1	BnaC03G0138400ZS	phyotozome
BnaASRT2	BnaA02G0030900ZS	phyotozome
BnaCSRT2	BnaC02G0034200ZS	phyotozome
