# Supplementary material for: Genome-wide identification and multi-dimensional functional characterization of the SIR2 family in Brassica napus L
Source: PLoS One. 2026 Jan 22;21(1):e0340688. doi: 10.1371/journal.pone.0340688 (PMC12826482; doi:10.1371/journal.pone.0340688)
Supplement: S2 Table — (XLSX) [file pone.0340688.s013.xlsx]

## Sheet: Sheet1
Table S2. Detailed information about motifs.
Motif	Motif Consensus
motif1	PFHRAQPTPTHMALAELERAGRLKFVITQNVDGLHLRAG
motif2	EQSKRLVVLTGAGISTECGIPDFRSPNGIWTS
motif3	EEAAKKADLLLVLGTSLQVTPAARLPLAALEAGGRIAIVNJ
motif4	CEKCGGVLKPDVVFFGDNLPP
motif5	KLLELHGTVYTEMCLSCGAEY
