# Supplementary material for: Genome-wide identification and multi-dimensional functional characterization of the SIR2 family in Brassica napus L
Source: PLoS One. 2026 Jan 22;21(1):e0340688. doi: 10.1371/journal.pone.0340688 (PMC12826482; doi:10.1371/journal.pone.0340688)
Supplement: S3 Table — (XLSX) [file pone.0340688.s014.xlsx]

## Sheet: Sheet1
Table S3. Detailed information about GO enrichment analysis results.
Category	Term ID	Term Description	False Discovery Rate	Gene Name	Homologous ZS11 Gene
GO Process	GO:0043970	Histone H3-K9 acetylation	4.5e-12	BnaC03g14060D,BnaA03g11230D,BnaAnng05930D,BnaC02g00970D	BnaC03G0138400ZS,BnaA03G0119500ZS,BnaA02G0030900ZS,BnaC02G0034200ZS
GO Process	GO:0006476	Protein deacetylation	3.59e-09	BnaC03g14060D,BnaA03g11230D,BnaAnng05930D,BnaC02g00970D	BnaC03G0138400ZS,BnaA03G0119500ZS,BnaA02G0030900ZS,BnaC02G0034200ZS
GO Process	GO:0009873	Ethylene-activated signaling pathway	5.91e-07	BnaC03g14060D,BnaA03g11230D,BnaAnng05930D,BnaC02g00970D	BnaC03G0138400ZS,BnaA03G0119500ZS,BnaA02G0030900ZS,BnaC02G0034200ZS
GO Process	GO:0070932	Histone H3 deacetylation	1.3e-05	BnaC03g14060D,BnaA03g11230D	BnaC03G0138400ZS,BnaA03G0119500ZS
GO Process	GO:0006471	Protein ADP-ribosylation	3.52e-05	BnaAnng05930D,BnaC02g00970D	BnaA02G0030900ZS,BnaC02G0034200ZS
GO Process	GO:0048519	Negative regulation of biological process	0.00082	BnaC03g14060D,BnaA03g11230D,BnaAnng05930D,BnaC02g00970D	BnaC03G0138400ZS,BnaA03G0119500ZS,BnaA02G0030900ZS,BnaC02G0034200ZS
GO Process	GO:0000122	Negative regulation of transcription by RNA polymerase II	0.0031	BnaC03g14060D,BnaA03g11230D	BnaC03G0138400ZS,BnaA03G0119500ZS
GO Process	GO:0031348	Negative regulation of defense response	0.0093	BnaAnng05930D,BnaC02g00970D	BnaA02G0030900ZS,BnaC02G0034200ZS
GO Function	GO:0033558	Protein lysine deacetylase activity	1.14e-10	BnaC03g14060D,BnaA03g11230D,BnaAnng05930D,BnaC02g00970D	BnaC03G0138400ZS,BnaA03G0119500ZS,BnaA02G0030900ZS,BnaC02G0034200ZS
GO Function	GO:0070403	NAD+ binding	1.14e-10	BnaC03g14060D,BnaA03g11230D,BnaAnng05930D,BnaC02g00970D	BnaC03G0138400ZS,BnaA03G0119500ZS,BnaA02G0030900ZS,BnaC02G0034200ZS
GO Function	GO:0034979	NAD-dependent protein deacetylase activity	1.04e-05	BnaAnng05930D,BnaC02g00970D	BnaA02G0030900ZS,BnaC02G0034200ZS
GO Function	GO:0004407	Histone deacetylase activity	0.00047	BnaC03g14060D,BnaA03g11230D	BnaC03G0138400ZS,BnaA03G0119500ZS
GO Function	GO:0003714	Transcription corepressor activity	0.0059	BnaC03g14060D,BnaA03g11230D	BnaC03G0138400ZS,BnaA03G0119500ZS
GO Function	GO:0031490	Chromatin DNA binding	0.0063	BnaC03g14060D,BnaA03g11230D	BnaC03G0138400ZS,BnaA03G0119500ZS
GO Function	GO:0046872	Metal ion binding	0.0496	BnaC03g14060D,BnaA03g11230D,BnaAnng05930D,BnaC02g00970D	BnaC03G0138400ZS,BnaA03G0119500ZS,BnaA02G0030900ZS,BnaC02G0034200ZS
KEGG	bna00760	Nicotinate and nicotinamide metabolism	7.37e-08	BnaC03g14060D,BnaA03g11230D,BnaAnng05930D	BnaC03G0138400ZS,BnaA03G0119500ZS,BnaA02G0030900ZS
KEGG	bna01100	Metabolic pathways	0.0393	BnaC03g14060D,BnaA03g11230D,BnaAnng05930D	BnaC03G0138400ZS,BnaA03G0119500ZS,BnaA02G0030900ZS
