# Supplementary material for: Genome-wide identification and multi-dimensional functional characterization of the SIR2 family in Brassica napus L
Source: PLoS One. 2026 Jan 22;21(1):e0340688. doi: 10.1371/journal.pone.0340688 (PMC12826482; doi:10.1371/journal.pone.0340688)
Supplement: S4 Table — (XLSX) [file pone.0340688.s015.xlsx]

## Sheet: Sheet1
Table S4. Gene expression information in the tissues of Brassica napus.
Gene Name	Gene ID	bud_2mm	bud_4mm	filament	petal	pollen	sepal	cotyledon	vegetative_rosette	leaf_1	leaf_2	leaf_3	leaf_4	leaf_5	leaf_6	leaf_7	leaf_8	leaf_9	leaf_10	leaf_11	leaf_12	leaf_13	leaf_14	leaf_15	leaf_16	leaf_17	leaf_18	leaf_19	leaf_20	leaf_21	leaf_22	leaf_23	root	seed_14DAF	seed_16DAF	seed_18DAF	seed_20DAF	seed_22DAF	seed_24DAF	seed_26DAF	seed_28DAF	seed_30DAF	seed_32DAF	seed_34DAF	seed_36DAF	seed_38DAF	seed_40DAF	seed_42DAF	seed_44DAF
BnaASRT1	BnaA03G0119500ZS	3.441	2.039	0.689	0.346	0.68	0.603	1.238	0.76	1.245	1.023	0.979	1.017	0.996	1.091	1.251	1.139	1.092	1.074	0.695	0.92	0.982	0.75	0.577	0.754	0.893	1.018	0.677	0.843	0.721	0.638	0.56	1.351	5.704	3.327	3.107	3.197	3.351	3.252	3.485	4.174	4.331	3.559	3.091	2.238	2.257	1.945	1.289	1.741
BnaCSRT1	BnaC03G0138400ZS	6.609	2.532	1.231	0.842	0.914	1.355	1.87	1.34	1.692	1.848	2.227	1.761	1.904	2.35	1.854	1.898	1.942	1.977	1.956	1.573	1.936	1.916	1.813	1.267	1.478	1.716	1.514	1.898	1.896	1.612	1.318	1.126	4.903	3.054	3.296	3.948	3.484	4.437	3.434	4.241	4.653	4.527	2.817	2.06	2.109	1.711	1.551	1.317
BnaASRT2	BnaA02G0030900ZS	5.266	5.477	6.393	12.426	0.939	12.497	11.669	6.788	6.661	6.161	6.464	7.564	5.842	6.353	6.174	7.55	6.313	6.352	5.931	6.563	6.465	5.468	6.852	7.567	8.663	5.921	5.907	7.333	9.323	8.909	10.909	2.989	2.81	3.031	3.781	3.13	3.585	3.78	4.133	4.344	4.886	4.28	2.758	1.812	2.971	2.036	1.77	1.863
BnaCSRT2	BnaC02G0034200ZS	4.014	6.094	5.468	8.459	0.85	7.778	8.736	6.414	5.478	5.911	6.281	4.781	6.097	5.632	4.775	5.669	4.446	4.886	5.051	4.799	4.331	3.949	4.977	5.441	4.933	3.831	4.828	4.407	5.553	4.919	4.389	1.66	2.466	2.418	2.111	2.171	2.657	3.28	2.94	3.635	4.087	3.487	3.189	1.448	1.942	1.671	1.051	0.961
[truncated: 43 more columns]
