# Supplementary material for: Genome-wide identification and multi-dimensional functional characterization of the SIR2 family in Brassica napus L
Source: PLoS One. 2026 Jan 22;21(1):e0340688. doi: 10.1371/journal.pone.0340688 (PMC12826482; doi:10.1371/journal.pone.0340688)
Supplement: S5 Table — (XLSX) [file pone.0340688.s016.xlsx]

## Sheet: Sheet1
Table S5. Gene expression information in Brassica napus during abiotic stress treatmen.
Gene Name	Gene ID	control_0h_leaf	control_025h_leaf	control_05h_leaf	control_1h_leaf	control_3h_leaf	control_6h_leaf	control_12h_leaf	control_24h_leaf	salt_025h_leaf	salt_05h_leaf	salt_1h_leaf	salt_3h_leaf	salt_6h_leaf	salt_12h_leaf	salt_24h_leaf	drought_025h_leaf	drought_05h_leaf	drought_1h_leaf	drought_3h_leaf	drought_6h_leaf	drought_12h_leaf	drought_24h_leaf	freezing_025h_leaf	freezing_05h_leaf	freezing_1h_leaf	freezing_3h_leaf	freezing_6h_leaf	freezing_12h_leaf	freezing_24h_leaf	cold_025h_leaf	cold_05h_leaf	cold_1h_leaf	cold_3h_leaf	cold_6h_leaf	cold_12h_leaf	cold_24h_leaf	heat_05h_leaf	heat_025h_leaf	heat_1h_leaf	heat_3h_leaf	heat_6h_leaf	heat_12h_leaf	heat_24h_leaf	osmotic_025h_leaf	osmotic_05h_leaf	osmotic_1h_leaf	osmotic_3h_leaf	osmotic_6h_leaf
BnaASRT1	BnaA03G0119500ZS	1.24	1.24	1.18	1.05	0.83	1.03	1.9	1.3	1.45	0.77	0.7	0.35	0.54	1.52	0.48	0.94	1.03	0.7	1	1.11	2.42	0.94	0.82	0.7	0.49	0.67	1.08	0.83	1.04	0.5	0.52	0.59	0.91	1.61	1.73	0.85	0.66	0.69	0.84	1.09	1.57	1.67	0.73	0.98	0.76	0.85	0.52	0.48
BnaCSRT1	BnaC03G0138400ZS	1.87	2.57	1.99	2.48	1.94	1.98	3.56	2.36	2.67	1.71	1.28	0.65	1.26	1.8	0.58	1.85	2.27	1.14	1.03	2.09	4.11	1.61	1.82	1.44	1.01	1.26	1.33	1.6	1.38	0.77	0.82	0.82	1.92	2.77	2.39	1.96	0.95	0.67	1.14	1.49	2.5	3.24	1.26	1.5	1.68	1.23	0.83	0.65
BnaASRT2	BnaA02G0030900ZS	11.68	13.26	9.96	10.06	10.67	9.34	9.73	9.74	12.12	8.75	9.03	8.83	8.63	7.74	6.14	8.56	7.34	9.27	10.97	10.18	10.08	9.28	8.97	8.58	10.35	9.84	14.89	9.32	11.17	6.97	5.96	6.19	5.4	10.14	25.61	18.2	7.5	6.53	9.71	7.9	9.39	8.11	8.09	8.97	9	8.49	7.71	6.41
BnaCSRT2	BnaC02G0034200ZS	8.74	8.26	7.04	7.43	8.54	7.53	9.88	6.93	6.87	6.11	7.05	5.16	6.24	4.97	4.02	5.42	5.6	6.69	8.89	7.64	7.66	6.44	5.83	5.81	5.75	5.68	10.17	8	6.61	4.85	4.73	5.07	4.61	5.89	6.73	6.93	5.4	5.17	6.59	4.86	6.8	7.57	6.27	6.96	6.09	5.82	5.14	4.46
[truncated: 52 more columns]
