# Supplementary material for: Genome-wide identification and multi-dimensional functional characterization of the SIR2 family in Brassica napus L
Source: PLoS One. 2026 Jan 22;21(1):e0340688. doi: 10.1371/journal.pone.0340688 (PMC12826482; doi:10.1371/journal.pone.0340688)
Supplement: S6 Table — (XLSX) [file pone.0340688.s017.xlsx]

## Sheet: Sheet1
Table S6. Gene expression information in Brassica napus during hormone stress treatment.
Gene Nane	Gene ID	control_0h_leaf	control_05h_leaf	control_1h_leaf	control_3h_leaf	control_6h_leaf	IAA_05h_leaf	IAA_1h_leaf	IAA_3h_leaf	IAA_6h_leaf	ACC_05h_leaf	ACC_1h_leaf	ACC_3h_leaf	ACC_6h_leaf	GA_05h_leaf	GA_1h_leaf	GA_3h_leaf	GA_6h_leaf	ABA_05h_leaf	ABA_1h_leaf	ABA_3h_leaf	ABA_6h_leaf	TZ_05h_leaf	TZ_1h_leaf	TZ_3h_leaf	TZ_6h_leaf	JA_05h_leaf	JA_1h_leaf	JA_3h_leaf	JA_6h_leaf	BL_05h_leaf	BL_1h_leaf	BL_3h_leaf	BL_6h_leaf	control_0h_root	control_05h_root	control_1h_root	control_3h_root	control_6h_root	IAA_05h_root	IAA_1h_root	IAA_3h_root	IAA_6h_root	ACC_05h_root	ACC_1h_root	ACC_3h_root	ACC_6h_root	GA_05h_root	GA_1h_root
BnaASRT1	BnaA03G0119500ZS	0.56	0.6	0.88	0.66	0.63	0.81	0.89	0.55	0.78	0.6	0.88	0.65	0.65	0.5	0.64	0.51	0.53	0.54	0.5	0.42	0.68	0.61	0.82	0.77	0.74	0.61	0.58	0.79	0.76	0.53	0.9	0.53	0.66	1.35	1.48	2.3	2.03	2.05	1.9	2.15	2.2	2.53	1.48	1.99	1.76	2.26	1.42	2.57
BnaCSRT1	BnaC03G0138400ZS	1.41	0.92	1.26	1.2	0.43	1.09	0.97	0.85	0.91	1.08	1.56	0.84	0.85	0.95	0.83	0.71	0.76	0.96	0.73	0.25	0.8	0.99	1.26	1.07	1.19	0.78	0.95	0.73	0.68	0.92	1.26	0.86	0.55	1.1	1.07	1.7	1.42	1.74	1.43	1.42	1.85	1.94	1.74	1.64	1.13	1.21	1.5	1.86
BnaASRT2	BnaA02G0030900ZS	6.86	5.81	6.33	6.87	4.66	6.49	7.27	8.25	6.91	6.81	7.57	5.94	4.74	5.86	5.67	5.66	3.6	5.03	5.17	5.83	7.92	7.55	7.64	7.22	6.42	6.45	7.07	6.84	8.54	6.67	6.37	4.77	5.06	3.04	2.12	2.89	4.2	3.97	4.42	8.43	6	5.15	3.77	4.24	3.37	4.31	2.96	3.84
BnaCSRT2	BnaC02G0034200ZS	6.35	4.96	5.21	5.47	4.01	6.39	6.24	5.67	5.22	5.83	6.03	5.3	3.81	4.67	4.53	4.95	3.13	3.64	3.78	5.11	5.87	5.95	6.12	4.83	5.8	6	5.3	5	5.29	4.33	5.51	3.36	4.23	1.69	1.69	1.57	2.51	2.59	2.55	3.8	2.73	2.48	2.25	3.02	2.11	2.7	2.2	3.03
[truncated: 18 more columns]
