# Supplementary material for: Genome-wide identification and multi-dimensional functional characterization of the SIR2 family in Brassica napus L
Source: PLoS One. 2026 Jan 22;21(1):e0340688. doi: 10.1371/journal.pone.0340688 (PMC12826482; doi:10.1371/journal.pone.0340688)
Supplement: S7 Table — (XLSX) [file pone.0340688.s018.xlsx]

## Sheet: Sheet1
Table S7. GO and KEGG enrichment analysis.
ID	Description	GeneRatio	BgRatio	pvalue	p.adjust	Count	geneID	Up_count	Up_geneID	Down_count	Down_geneID
GO:0015979	photosynthesis	303/8861	478/39873	5.70804e-84	1.38477e-80	303	BnaA01G0083000ZS/BnaA01G0083900ZS/BnaA01G0094500ZS/BnaA01G0114800ZS/BnaA01G0127400ZS/BnaA01G0134800ZS/BnaA01G0167300ZS/BnaA01G0195700ZS/BnaA01G0210500ZS/BnaA01G0279800ZS/BnaA01G0309400ZS/BnaA01G0343400ZS/BnaA01G0420500ZS/BnaA01G0425500ZS/BnaA02G0004400ZS/BnaA02G0134200ZS/BnaA02G0160100ZS/BnaA02G0163400ZS/BnaA02G0163500ZS/BnaA02G0163800ZS/BnaA02G0168400ZS/BnaA02G0211500ZS/BnaA02G0222200ZS/BnaA02G0…	11	BnaA01G0425500ZS/BnaA08G0167400ZS/BnaA10G0210300ZS/BnaA10G0210400ZS/BnaC01G0102100ZS/BnaC03G0004200ZS/BnaC04G0536800ZS/BnaC04G0571400ZS/BnaC06G0270900ZS/BnaC07G0148900ZS/BnaC09G0511100ZS	292	BnaA01G0083000ZS/BnaA01G0083900ZS/BnaA01G0094500ZS/BnaA01G0114800ZS/BnaA01G0127400ZS/BnaA01G0134800ZS/BnaA01G0167300ZS/BnaA01G0195700ZS/BnaA01G0210500ZS/BnaA01G0279800ZS/BnaA01G0309400ZS/BnaA01G0343400ZS/BnaA01G0420500ZS/BnaA02G0004400ZS/BnaA02G0134200ZS/BnaA02G0160100ZS/BnaA02G0163400ZS/BnaA02G0163500ZS/BnaA02G0163800ZS/BnaA02G0168400ZS/BnaA02G0211500ZS/BnaA02G0222200ZS/BnaA02G0234500ZS/BnaA02G0…
GO:0019684	photosynthesis, light reaction	135/8861	235/39873	1.3059e-31	1.05604e-28	135	BnaA01G0114800ZS/BnaA01G0127400ZS/BnaA01G0134800ZS/BnaA01G0210500ZS/BnaA01G0279800ZS/BnaA01G0425500ZS/BnaA02G0004400ZS/BnaA02G0134200ZS/BnaA02G0222200ZS/BnaA02G0316100ZS/BnaA02G0345900ZS/BnaA02G0419000ZS/BnaA03G0165600ZS/BnaA03G0254400ZS/BnaA03G0258900ZS/BnaA03G0387200ZS/BnaA03G0388100ZS/BnaA03G0469400ZS/BnaA03G0476500ZS/BnaA03G0582000ZS/BnaA04G0010100ZS/BnaA04G0042900ZS/BnaA04G0221200ZS/BnaA05G0…	6	BnaA01G0425500ZS/BnaA10G0210300ZS/BnaA10G0210400ZS/BnaC04G0536800ZS/BnaC04G0571400ZS/BnaC09G0511100ZS	129	BnaA01G0114800ZS/BnaA01G0127400ZS/BnaA01G0134800ZS/BnaA01G0210500ZS/BnaA01G0279800ZS/BnaA02G0004400ZS/BnaA02G0134200ZS/BnaA02G0222200ZS/BnaA02G0316100ZS/BnaA02G0345900ZS/BnaA02G0419000ZS/BnaA03G0165600ZS/BnaA03G0254400ZS/BnaA03G0258900ZS/BnaA03G0387200ZS/BnaA03G0388100ZS/BnaA03G0469400ZS/BnaA03G0476500ZS/BnaA03G0582000ZS/BnaA04G0010100ZS/BnaA04G0042900ZS/BnaA04G0221200ZS/BnaA05G0061000ZS/BnaA05G0…
GO:0015994	chlorophyll metabolic process	58/8861	98/39873	3.1036e-15	1.25489e-12	58	BnaA01G0094500ZS/BnaA01G0146000ZS/BnaA01G0167300ZS/BnaA01G0205600ZS/BnaA02G0050900ZS/BnaA02G0211500ZS/BnaA02G0295900ZS/BnaA03G0054400ZS/BnaA03G0079000ZS/BnaA03G0258700ZS/BnaA03G0448100ZS/BnaA03G0469700ZS/BnaA03G0483500ZS/BnaA03G0485000ZS/BnaA04G0257400ZS/BnaA06G0050900ZS/BnaA06G0137700ZS/BnaA07G0168000ZS/BnaA07G0197100ZS/BnaA07G0346300ZS/BnaA08G0128400ZS/BnaA08G0167400ZS/BnaA08G0318400ZS/BnaA09G0…	11	BnaA02G0050900ZS/BnaA03G0079000ZS/BnaA03G0258700ZS/BnaA03G0469700ZS/BnaA06G0137700ZS/BnaA08G0167400ZS/BnaA10G0028000ZS/BnaC01G0020300ZS/BnaC02G0058600ZS/BnaC02G0386500ZS/BnaC05G0166500ZS	47	BnaA01G0094500ZS/BnaA01G0146000ZS/BnaA01G0167300ZS/BnaA01G0205600ZS/BnaA02G0211500ZS/BnaA02G0295900ZS/BnaA03G0054400ZS/BnaA03G0448100ZS/BnaA03G0483500ZS/BnaA03G0485000ZS/BnaA04G0257400ZS/BnaA06G0050900ZS/BnaA07G0168000ZS/BnaA07G0197100ZS/BnaA07G0346300ZS/BnaA08G0128400ZS/BnaA08G0318400ZS/BnaA09G0524200ZS/BnaA10G0020200ZS/BnaA10G0138400ZS/BnaA10G0177400ZS/BnaA10G0186200ZS/BnaC01G0074500ZS/BnaC01G0…
GO:0042743	hydrogen peroxide metabolic process	103/8861	245/39873	2.95117e-12	5.96628e-10	103	BnaA01G0032600ZS/BnaA01G0042300ZS/BnaA01G0154800ZS/BnaA01G0155300ZS/BnaA01G0418400ZS/BnaA02G0019300ZS/BnaA02G0071900ZS/BnaA02G0082400ZS/BnaA02G0110500ZS/BnaA02G0147900ZS/BnaA02G0407200ZS/BnaA03G0075400ZS/BnaA03G0184600ZS/BnaA03G0249400ZS/BnaA03G0291800ZS/BnaA03G0399300ZS/BnaA03G0489700ZS/BnaA03G0489800ZS/BnaA03G0516000ZS/BnaA03G0547900ZS/BnaA03G0555500ZS/BnaA03G0565300ZS/BnaA04G0068300ZS/BnaA04G0…	26	BnaA01G0154800ZS/BnaA02G0019300ZS/BnaA02G0147900ZS/BnaA02G0407200ZS/BnaA03G0184600ZS/BnaA04G0246800ZS/BnaA04G0265300ZS/BnaA07G0132000ZS/BnaA07G0171000ZS/BnaA09G0265200ZS/BnaA10G0089400ZS/BnaA10G0265600ZS/BnaC02G0020100ZS/BnaC02G0098000ZS/BnaC02G0189800ZS/BnaC02G0540600ZS/BnaC03G0216600ZS/BnaC03G0223300ZS/BnaC03G0519700ZS/BnaC03G0770200ZS/BnaC04G0436900ZS/BnaC06G0161300ZS/BnaC06G0294100ZS/BnaC08G0…	77	BnaA01G0032600ZS/BnaA01G0042300ZS/BnaA01G0155300ZS/BnaA01G0418400ZS/BnaA02G0071900ZS/BnaA02G0082400ZS/BnaA02G0110500ZS/BnaA03G0075400ZS/BnaA03G0249400ZS/BnaA03G0291800ZS/BnaA03G0399300ZS/BnaA03G0489700ZS/BnaA03G0489800ZS/BnaA03G0516000ZS/BnaA03G0547900ZS/BnaA03G0555500ZS/BnaA03G0565300ZS/BnaA04G0068300ZS/BnaA04G0114600ZS/BnaA04G0238400ZS/BnaA04G0246700ZS/BnaA05G0104000ZS/BnaA05G0340700ZS/BnaA07G0…
GO:0015995	chlorophyll biosynthetic process	38/8861	60/39873	9.65315e-12	1.67275e-09	38	BnaA01G0094500ZS/BnaA01G0146000ZS/BnaA01G0167300ZS/BnaA01G0205600ZS/BnaA02G0211500ZS/BnaA02G0295900ZS/BnaA03G0054400ZS/BnaA03G0079000ZS/BnaA03G0448100ZS/BnaA03G0483500ZS/BnaA04G0257400ZS/BnaA06G0050900ZS/BnaA07G0197100ZS/BnaA07G0346300ZS/BnaA08G0167400ZS/BnaA08G0318400ZS/BnaA09G0524200ZS/BnaA10G0020200ZS/BnaA10G0138400ZS/BnaA10G0186200ZS/BnaC01G0074500ZS/BnaC01G0116100ZS/BnaC01G0185800ZS/BnaC01G0…	2	BnaA03G0079000ZS/BnaA08G0167400ZS	36	BnaA01G0094500ZS/BnaA01G0146000ZS/BnaA01G0167300ZS/BnaA01G0205600ZS/BnaA02G0211500ZS/BnaA02G0295900ZS/BnaA03G0054400ZS/BnaA03G0448100ZS/BnaA03G0483500ZS/BnaA04G0257400ZS/BnaA06G0050900ZS/BnaA07G0197100ZS/BnaA07G0346300ZS/BnaA08G0318400ZS/BnaA09G0524200ZS/BnaA10G0020200ZS/BnaA10G0138400ZS/BnaA10G0186200ZS/BnaC01G0074500ZS/BnaC01G0116100ZS/BnaC01G0185800ZS/BnaC01G0215200ZS/BnaC02G0282400ZS/BnaC03G0…
GO:0010109	regulation of photosynthesis	34/8861	51/39873	1.42365e-11	2.21863e-09	34	BnaA01G0210500ZS/BnaA02G0419000ZS/BnaA03G0227600ZS/BnaA04G0298100ZS/BnaA05G0005200ZS/BnaA05G0130100ZS/BnaA07G0148100ZS/BnaA07G0220300ZS/BnaA07G0278100ZS/BnaA07G0295100ZS/BnaA08G0307200ZS/BnaA09G0099900ZS/BnaA09G0239600ZS/BnaA09G0564100ZS/BnaA10G0045600ZS/BnaA10G0210300ZS/BnaA10G0210400ZS/BnaC01G0074500ZS/BnaC01G0265300ZS/BnaC02G0230900ZS/BnaC02G0555600ZS/BnaC03G0267800ZS/BnaC03G0330900ZS/BnaC04G0…	4	BnaA10G0210300ZS/BnaA10G0210400ZS/BnaC06G0270900ZS/BnaC09G0511100ZS	30	BnaA01G0210500ZS/BnaA02G0419000ZS/BnaA03G0227600ZS/BnaA04G0298100ZS/BnaA05G0005200ZS/BnaA05G0130100ZS/BnaA07G0148100ZS/BnaA07G0220300ZS/BnaA07G0278100ZS/BnaA07G0295100ZS/BnaA08G0307200ZS/BnaA09G0099900ZS/BnaA09G0239600ZS/BnaA09G0564100ZS/BnaA10G0045600ZS/BnaC01G0074500ZS/BnaC01G0265300ZS/BnaC02G0230900ZS/BnaC02G0555600ZS/BnaC03G0267800ZS/BnaC03G0330900ZS/BnaC04G0502100ZS/BnaC06G0236200ZS/BnaC06G0…
GO:1901607	alpha-amino acid biosynthetic process	151/8861	428/39873	4.15587e-10	4.20089e-08	151	BnaA01G0011100ZS/BnaA01G0053300ZS/BnaA01G0223300ZS/BnaA01G0331500ZS/BnaA01G0348500ZS/BnaA02G0065000ZS/BnaA02G0130700ZS/BnaA02G0159900ZS/BnaA02G0284600ZS/BnaA02G0370200ZS/BnaA03G0039400ZS/BnaA03G0046600ZS/BnaA03G0056900ZS/BnaA03G0060400ZS/BnaA03G0091400ZS/BnaA03G0154100ZS/BnaA03G0173900ZS/BnaA03G0215200ZS/BnaA03G0229800ZS/BnaA03G0312600ZS/BnaA03G0358500ZS/BnaA03G0390800ZS/BnaA03G0482100ZS/BnaA03G0…	33	BnaA01G0348500ZS/BnaA02G0370200ZS/BnaA03G0543100ZS/BnaA05G0063500ZS/BnaA05G0151700ZS/BnaA05G0399100ZS/BnaA06G0015600ZS/BnaA06G0076600ZS/BnaA06G0177300ZS/BnaA06G0257200ZS/BnaA06G0352300ZS/BnaA06G0392600ZS/BnaA08G0066300ZS/BnaA08G0167300ZS/BnaA08G0260300ZS/BnaA09G0493900ZS/BnaA10G0163100ZS/BnaC01G0215300ZS/BnaC02G0112600ZS/BnaC03G0617200ZS/BnaC03G0617300ZS/BnaC04G0069800ZS/BnaC04G0569500ZS/BnaC05G0…	118	BnaA01G0011100ZS/BnaA01G0053300ZS/BnaA01G0223300ZS/BnaA01G0331500ZS/BnaA02G0065000ZS/BnaA02G0130700ZS/BnaA02G0159900ZS/BnaA02G0284600ZS/BnaA03G0039400ZS/BnaA03G0046600ZS/BnaA03G0056900ZS/BnaA03G0060400ZS/BnaA03G0091400ZS/BnaA03G0154100ZS/BnaA03G0173900ZS/BnaA03G0215200ZS/BnaA03G0229800ZS/BnaA03G0312600ZS/BnaA03G0358500ZS/BnaA03G0390800ZS/BnaA03G0482100ZS/BnaA04G0023600ZS/BnaA04G0028600ZS/BnaA04G0…
GO:0010207	photosystem II assembly	25/8861	35/39873	7.64091e-10	6.8655e-08	25	BnaA01G0210500ZS/BnaA02G0419000ZS/BnaA03G0254400ZS/BnaA05G0153900ZS/BnaA07G0148100ZS/BnaA08G0130200ZS/BnaA08G0318700ZS/BnaA09G0099900ZS/BnaA09G0602800ZS/BnaA10G0019900ZS/BnaA10G0036800ZS/BnaC01G0265300ZS/BnaC02G0555600ZS/BnaC03G0302000ZS/BnaC03G0738200ZS/BnaC04G0350700ZS/BnaC05G0021700ZS/BnaC06G0140300ZS/BnaC06G0150800ZS/BnaC06G0446600ZS/BnaC07G0213800ZS/BnaC08G0006100ZS/BnaC08G0456800ZS/BnaC09G0…	0	-	25	BnaA01G0210500ZS/BnaA02G0419000ZS/BnaA03G0254400ZS/BnaA05G0153900ZS/BnaA07G0148100ZS/BnaA08G0130200ZS/BnaA08G0318700ZS/BnaA09G0099900ZS/BnaA09G0602800ZS/BnaA10G0019900ZS/BnaA10G0036800ZS/BnaC01G0265300ZS/BnaC02G0555600ZS/BnaC03G0302000ZS/BnaC03G0738200ZS/BnaC04G0350700ZS/BnaC05G0021700ZS/BnaC06G0140300ZS/BnaC06G0150800ZS/BnaC06G0446600ZS/BnaC07G0213800ZS/BnaC08G0006100ZS/BnaC08G0456800ZS/BnaC09G0…
GO:0046148	pigment biosynthetic process	76/8861	194/39873	7.34113e-08	3.78927e-06	76	Bnascaffold0026G0072300ZS/BnaA01G0094500ZS/BnaA01G0146000ZS/BnaA01G0167300ZS/BnaA01G0205600ZS/BnaA01G0265800ZS/BnaA02G0211500ZS/BnaA02G0295900ZS/BnaA03G0054400ZS/BnaA03G0079000ZS/BnaA03G0113600ZS/BnaA03G0448100ZS/BnaA03G0466600ZS/BnaA03G0483500ZS/BnaA04G0055700ZS/BnaA04G0257400ZS/BnaA04G0258300ZS/BnaA05G0480100ZS/BnaA06G0030100ZS/BnaA06G0050900ZS/BnaA06G0340200ZS/BnaA07G0182700ZS/BnaA07G0197100ZS…	11	BnaA03G0079000ZS/BnaA03G0113600ZS/BnaA03G0466600ZS/BnaA06G0340200ZS/BnaA08G0167400ZS/BnaA09G0660100ZS/BnaC01G0002100ZS/BnaC03G0638900ZS/BnaC06G0458900ZS/BnaC07G0353900ZS/BnaC08G0523100ZS	65	Bnascaffold0026G0072300ZS/BnaA01G0094500ZS/BnaA01G0146000ZS/BnaA01G0167300ZS/BnaA01G0205600ZS/BnaA01G0265800ZS/BnaA02G0211500ZS/BnaA02G0295900ZS/BnaA03G0054400ZS/BnaA03G0448100ZS/BnaA03G0483500ZS/BnaA04G0055700ZS/BnaA04G0257400ZS/BnaA04G0258300ZS/BnaA05G0480100ZS/BnaA06G0030100ZS/BnaA06G0050900ZS/BnaA07G0182700ZS/BnaA07G0197100ZS/BnaA07G0224800ZS/BnaA07G0346300ZS/BnaA08G0202200ZS/BnaA08G0292000ZS…
GO:0009658	chloroplast organization	110/8861	325/39873	9.58604e-07	3.57781e-05	110	Bnascaffold0695G0000100ZS/BnaA01G0104500ZS/BnaA01G0171200ZS/BnaA02G0023700ZS/BnaA02G0050700ZS/BnaA02G0141700ZS/BnaA03G0040400ZS/BnaA03G0092200ZS/BnaA03G0152000ZS/BnaA03G0198400ZS/BnaA03G0229100ZS/BnaA03G0396900ZS/BnaA03G0424700ZS/BnaA03G0439200ZS/BnaA03G0449200ZS/BnaA03G0479300ZS/BnaA03G0479400ZS/BnaA04G0004600ZS/BnaA04G0075200ZS/BnaA04G0171800ZS/BnaA04G0258200ZS/BnaA05G0084800ZS/BnaA05G0098800ZS…	21	BnaA01G0171200ZS/BnaA03G0479300ZS/BnaA03G0479400ZS/BnaA05G0084800ZS/BnaA08G0048000ZS/BnaA08G0203600ZS/BnaA08G0313100ZS/BnaA09G0176000ZS/BnaA09G0400200ZS/BnaA10G0029300ZS/BnaA10G0142500ZS/BnaC01G0219300ZS/BnaC03G0205600ZS/BnaC03G0666200ZS/BnaC06G0417500ZS/BnaC08G0014000ZS/BnaC08G0148500ZS/BnaC08G0314500ZS/BnaC08G0454100ZS/BnaC09G0420100ZS/BnaC09G0425100ZS	89	Bnascaffold0695G0000100ZS/BnaA01G0104500ZS/BnaA02G0023700ZS/BnaA02G0050700ZS/BnaA02G0141700ZS/BnaA03G0040400ZS/BnaA03G0092200ZS/BnaA03G0152000ZS/BnaA03G0198400ZS/BnaA03G0229100ZS/BnaA03G0396900ZS/BnaA03G0424700ZS/BnaA03G0439200ZS/BnaA03G0449200ZS/BnaA04G0004600ZS/BnaA04G0075200ZS/BnaA04G0171800ZS/BnaA04G0258200ZS/BnaA05G0098800ZS/BnaA05G0175200ZS/BnaA05G0352300ZS/BnaA05G0359700ZS/BnaA05G0374900ZS…
ko00195	Photosynthesis	143/4626	234/19976	9.64664e-36	1.06113e-33	143	BnaA01G0055700ZS/BnaA01G0083000ZS/BnaA01G0083900ZS/BnaA01G0114800ZS/BnaA01G0201100ZS/BnaA01G0210500ZS/BnaA01G0275500ZS/BnaA01G0343400ZS/BnaA01G0420500ZS/BnaA01G0425500ZS/BnaA02G0168400ZS/BnaA02G0234500ZS/BnaA02G0258900ZS/BnaA02G0419000ZS/BnaA03G0233500ZS/BnaA03G0251900ZS/BnaA03G0263200ZS/BnaA03G0266700ZS/BnaA03G0578600ZS/BnaA04G0042300ZS/BnaA04G0080400ZS/BnaA04G0197400ZS/BnaA05G0130700ZS/BnaA05G0…	3	BnaA01G0425500ZS/BnaA03G0233500ZS/BnaC08G0533700ZS	140	BnaA01G0055700ZS/BnaA01G0083000ZS/BnaA01G0083900ZS/BnaA01G0114800ZS/BnaA01G0201100ZS/BnaA01G0210500ZS/BnaA01G0275500ZS/BnaA01G0343400ZS/BnaA01G0420500ZS/BnaA02G0168400ZS/BnaA02G0234500ZS/BnaA02G0258900ZS/BnaA02G0419000ZS/BnaA03G0251900ZS/BnaA03G0263200ZS/BnaA03G0266700ZS/BnaA03G0578600ZS/BnaA04G0042300ZS/BnaA04G0080400ZS/BnaA04G0197400ZS/BnaA05G0130700ZS/BnaA05G0131500ZS/BnaA05G0153100ZS/BnaA05G0…
ko00710	Carbon fixation in photosynthetic organisms	146/4626	310/19976	1.1692e-20	3.30323e-19	146	Bnascaffold0308G0000400ZS/BnaA01G0003000ZS/BnaA01G0159600ZS/BnaA01G0364900ZS/BnaA01G0401000ZS/BnaA02G0032600ZS/BnaA02G0041500ZS/BnaA02G0163400ZS/BnaA02G0163500ZS/BnaA02G0163800ZS/BnaA03G0044600ZS/BnaA03G0045200ZS/BnaA03G0107100ZS/BnaA03G0329800ZS/BnaA03G0339500ZS/BnaA03G0408500ZS/BnaA03G0427900ZS/BnaA03G0591400ZS/BnaA04G0013900ZS/BnaA04G0038900ZS/BnaA04G0050900ZS/BnaA04G0100700ZS/BnaA04G0100900ZS…	18	BnaA02G0041500ZS/BnaA03G0044600ZS/BnaA03G0045200ZS/BnaA06G0199900ZS/BnaA06G0306000ZS/BnaA08G0262400ZS/BnaA10G0126300ZS/BnaC01G0246400ZS/BnaC02G0256200ZS/BnaC02G0424600ZS/BnaC02G0550700ZS/BnaC03G0352000ZS/BnaC03G0496400ZS/BnaC03G0518500ZS/BnaC05G0135800ZS/BnaC07G0265900ZS/BnaC08G0239700ZS/BnaC08G0353600ZS	128	Bnascaffold0308G0000400ZS/BnaA01G0003000ZS/BnaA01G0159600ZS/BnaA01G0364900ZS/BnaA01G0401000ZS/BnaA02G0032600ZS/BnaA02G0163400ZS/BnaA02G0163500ZS/BnaA02G0163800ZS/BnaA03G0107100ZS/BnaA03G0329800ZS/BnaA03G0339500ZS/BnaA03G0408500ZS/BnaA03G0427900ZS/BnaA03G0591400ZS/BnaA04G0013900ZS/BnaA04G0038900ZS/BnaA04G0050900ZS/BnaA04G0100700ZS/BnaA04G0100900ZS/BnaA04G0101200ZS/BnaA04G0131800ZS/BnaA04G0137400ZS…
ko00630	Glyoxylate and dicarboxylate metabolism	147/4626	313/19976	1.20117e-20	3.30323e-19	147	Bnascaffold0025G0038400ZS/BnaA01G0011100ZS/BnaA01G0013400ZS/BnaA01G0032600ZS/BnaA01G0048600ZS/BnaA01G0053300ZS/BnaA01G0177800ZS/BnaA01G0190400ZS/BnaA01G0331500ZS/BnaA02G0032600ZS/BnaA02G0065000ZS/BnaA02G0159900ZS/BnaA02G0163400ZS/BnaA02G0163500ZS/BnaA02G0163800ZS/BnaA02G0244100ZS/BnaA03G0168600ZS/BnaA03G0347600ZS/BnaA03G0388300ZS/BnaA03G0390800ZS/BnaA03G0547900ZS/BnaA04G0089100ZS/BnaA04G0092800ZS…	14	BnaA06G0199900ZS/BnaA07G0132000ZS/BnaA08G0066300ZS/BnaA09G0215800ZS/BnaA09G0537800ZS/BnaA09G0538000ZS/BnaA10G0126300ZS/BnaC01G0015900ZS/BnaC02G0484100ZS/BnaC08G0093100ZS/BnaC08G0385000ZS/BnaC08G0385100ZS/BnaC08G0505100ZS/BnaC09G0250500ZS	133	Bnascaffold0025G0038400ZS/BnaA01G0011100ZS/BnaA01G0013400ZS/BnaA01G0032600ZS/BnaA01G0048600ZS/BnaA01G0053300ZS/BnaA01G0177800ZS/BnaA01G0190400ZS/BnaA01G0331500ZS/BnaA02G0032600ZS/BnaA02G0065000ZS/BnaA02G0159900ZS/BnaA02G0163400ZS/BnaA02G0163500ZS/BnaA02G0163800ZS/BnaA02G0244100ZS/BnaA03G0168600ZS/BnaA03G0347600ZS/BnaA03G0388300ZS/BnaA03G0390800ZS/BnaA03G0547900ZS/BnaA04G0089100ZS/BnaA04G0092800ZS…
ko00260	Glycine, serine and threonine metabolism	123/4626	293/19976	4.79718e-13	1.05538e-11	123	BnaA01G0011100ZS/BnaA01G0048600ZS/BnaA01G0053300ZS/BnaA01G0105600ZS/BnaA01G0190400ZS/BnaA02G0130700ZS/BnaA02G0203200ZS/BnaA02G0229600ZS/BnaA02G0244100ZS/BnaA02G0263300ZS/BnaA02G0266500ZS/BnaA03G0056900ZS/BnaA03G0137900ZS/BnaA03G0168600ZS/BnaA03G0184700ZS/BnaA03G0312600ZS/BnaA03G0347600ZS/BnaA03G0358500ZS/BnaA03G0390800ZS/BnaA03G0513800ZS/BnaA03G0543100ZS/BnaA04G0101800ZS/BnaA05G0071900ZS/BnaA05G0…	23	BnaA03G0184700ZS/BnaA03G0543100ZS/BnaA05G0071900ZS/BnaA07G0371900ZS/BnaA08G0010900ZS/BnaA08G0066300ZS/BnaA08G0260300ZS/BnaC03G0216700ZS/BnaC03G0379700ZS/BnaC03G0379800ZS/BnaC03G0379900ZS/BnaC03G0678100ZS/BnaC03G0801200ZS/BnaC03G0804400ZS/BnaC04G0081500ZS/BnaC04G0248400ZS/BnaC05G0064400ZS/BnaC05G0092400ZS/BnaC05G0510700ZS/BnaC06G0437300ZS/BnaC07G0519100ZS/BnaC08G0093100ZS/BnaC08G0505100ZS	100	BnaA01G0011100ZS/BnaA01G0048600ZS/BnaA01G0053300ZS/BnaA01G0105600ZS/BnaA01G0190400ZS/BnaA02G0130700ZS/BnaA02G0203200ZS/BnaA02G0229600ZS/BnaA02G0244100ZS/BnaA02G0263300ZS/BnaA02G0266500ZS/BnaA03G0056900ZS/BnaA03G0137900ZS/BnaA03G0168600ZS/BnaA03G0312600ZS/BnaA03G0347600ZS/BnaA03G0358500ZS/BnaA03G0390800ZS/BnaA03G0513800ZS/BnaA04G0101800ZS/BnaA05G0092800ZS/BnaA05G0094900ZS/BnaA05G0324000ZS/BnaA05G0…
ko00860	Porphyrin and chlorophyll metabolism	74/4626	173/19976	7.67662e-09	1.40738e-07	74	BnaA01G0094500ZS/BnaA01G0146000ZS/BnaA01G0167300ZS/BnaA01G0205600ZS/BnaA01G0265800ZS/BnaA02G0211500ZS/BnaA02G0295900ZS/BnaA03G0017100ZS/BnaA03G0054400ZS/BnaA03G0079000ZS/BnaA03G0258700ZS/BnaA03G0448100ZS/BnaA03G0469700ZS/BnaA03G0483500ZS/BnaA04G0258300ZS/BnaA06G0050900ZS/BnaA06G0137700ZS/BnaA06G0287100ZS/BnaA06G0340200ZS/BnaA07G0346300ZS/BnaA08G0027200ZS/BnaA08G0101100ZS/BnaA08G0128400ZS/BnaA08G0…	15	BnaA03G0079000ZS/BnaA03G0258700ZS/BnaA03G0469700ZS/BnaA06G0137700ZS/BnaA06G0340200ZS/BnaA09G0660100ZS/BnaA10G0028000ZS/BnaC01G0020300ZS/BnaC02G0089400ZS/BnaC02G0367600ZS/BnaC02G0386500ZS/BnaC05G0166500ZS/BnaC06G0009900ZS/BnaC07G0353900ZS/BnaC08G0523100ZS	59	BnaA01G0094500ZS/BnaA01G0146000ZS/BnaA01G0167300ZS/BnaA01G0205600ZS/BnaA01G0265800ZS/BnaA02G0211500ZS/BnaA02G0295900ZS/BnaA03G0017100ZS/BnaA03G0054400ZS/BnaA03G0448100ZS/BnaA03G0483500ZS/BnaA04G0258300ZS/BnaA06G0050900ZS/BnaA06G0287100ZS/BnaA07G0346300ZS/BnaA08G0027200ZS/BnaA08G0101100ZS/BnaA08G0128400ZS/BnaA08G0318400ZS/BnaA09G0031800ZS/BnaA09G0174700ZS/BnaA09G0174800ZS/BnaA09G0570700ZS/BnaA09G0…
ko00270	Cysteine and methionine metabolism	161/4626	474/19976	4.13499e-08	6.49784e-07	161	BnaA01G0012400ZS/BnaA01G0057000ZS/BnaA01G0085800ZS/BnaA01G0105600ZS/BnaA01G0157100ZS/BnaA01G0178900ZS/BnaA01G0288200ZS/BnaA01G0335100ZS/BnaA02G0032600ZS/BnaA02G0130700ZS/BnaA02G0135900ZS/BnaA02G0158700ZS/BnaA02G0225700ZS/BnaA02G0284600ZS/BnaA02G0370200ZS/BnaA03G0044600ZS/BnaA03G0056900ZS/BnaA03G0066000ZS/BnaA03G0091400ZS/BnaA03G0184700ZS/BnaA03G0358500ZS/BnaA03G0413100ZS/BnaA03G0473600ZS/BnaA03G0…	68	BnaA01G0012400ZS/BnaA01G0288200ZS/BnaA01G0335100ZS/BnaA02G0135900ZS/BnaA02G0158700ZS/BnaA02G0225700ZS/BnaA02G0370200ZS/BnaA03G0044600ZS/BnaA03G0066000ZS/BnaA03G0184700ZS/BnaA03G0543100ZS/BnaA04G0236600ZS/BnaA05G0071900ZS/BnaA05G0151700ZS/BnaA06G0063200ZS/BnaA06G0063300ZS/BnaA06G0352300ZS/BnaA06G0392600ZS/BnaA07G0074000ZS/BnaA07G0368100ZS/BnaA07G0368200ZS/BnaA08G0260300ZS/BnaA08G0290800ZS/BnaA09G0…	93	BnaA01G0057000ZS/BnaA01G0085800ZS/BnaA01G0105600ZS/BnaA01G0157100ZS/BnaA01G0178900ZS/BnaA02G0032600ZS/BnaA02G0130700ZS/BnaA02G0284600ZS/BnaA03G0056900ZS/BnaA03G0091400ZS/BnaA03G0358500ZS/BnaA03G0413100ZS/BnaA03G0473600ZS/BnaA03G0591400ZS/BnaA04G0031500ZS/BnaA04G0278900ZS/BnaA05G0040200ZS/BnaA05G0144400ZS/BnaA05G0162400ZS/BnaA06G0013200ZS/BnaA06G0073800ZS/BnaA06G0085100ZS/BnaA06G0098000ZS/BnaA06G0…
ko00250	Alanine, aspartate and glutamate metabolism	91/4626	245/19976	5.1412e-07	7.06915e-06	91	BnaA01G0057000ZS/BnaA01G0094100ZS/BnaA01G0331500ZS/BnaA02G0025800ZS/BnaA02G0065000ZS/BnaA02G0159900ZS/BnaA02G0182400ZS/BnaA03G0027700ZS/BnaA03G0039400ZS/BnaA03G0044600ZS/BnaA03G0047700ZS/BnaA03G0184700ZS/BnaA03G0377500ZS/BnaA03G0390800ZS/BnaA03G0482100ZS/BnaA03G0591400ZS/BnaA04G0028400ZS/BnaA04G0089100ZS/BnaA04G0096800ZS/BnaA05G0071900ZS/BnaA05G0393500ZS/BnaA06G0177300ZS/BnaA06G0299700ZS/BnaA07G0…	34	BnaA02G0025800ZS/BnaA03G0027700ZS/BnaA03G0044600ZS/BnaA03G0184700ZS/BnaA03G0377500ZS/BnaA05G0071900ZS/BnaA05G0393500ZS/BnaA06G0177300ZS/BnaA07G0284300ZS/BnaA08G0262400ZS/BnaA09G0220100ZS/BnaA10G0262300ZS/BnaC01G0002100ZS/BnaC01G0373700ZS/BnaC02G0027900ZS/BnaC02G0319500ZS/BnaC02G0533200ZS/BnaC03G0034100ZS/BnaC03G0084100ZS/BnaC03G0216700ZS/BnaC03G0379700ZS/BnaC03G0379800ZS/BnaC03G0379900ZS/BnaC03G0…	57	BnaA01G0057000ZS/BnaA01G0094100ZS/BnaA01G0331500ZS/BnaA02G0065000ZS/BnaA02G0159900ZS/BnaA02G0182400ZS/BnaA03G0039400ZS/BnaA03G0047700ZS/BnaA03G0390800ZS/BnaA03G0482100ZS/BnaA03G0591400ZS/BnaA04G0028400ZS/BnaA04G0089100ZS/BnaA04G0096800ZS/BnaA06G0299700ZS/BnaA07G0117500ZS/BnaA08G0077600ZS/BnaA08G0110000ZS/BnaA08G0237000ZS/BnaA09G0104000ZS/BnaA09G0129100ZS/BnaA09G0453800ZS/BnaA09G0530500ZS/BnaA10G0…
ko00030	Pentose phosphate pathway	77/4626	222/19976	6.01453e-05	0.000330799	77	Bnascaffold0308G0000400ZS/BnaA01G0003000ZS/BnaA01G0142100ZS/BnaA01G0159600ZS/BnaA01G0401000ZS/BnaA02G0345100ZS/BnaA03G0053300ZS/BnaA03G0408500ZS/BnaA03G0481100ZS/BnaA04G0013900ZS/BnaA04G0050900ZS/BnaA04G0138300ZS/BnaA05G0480600ZS/BnaA06G0147900ZS/BnaA06G0294200ZS/BnaA06G0328700ZS/BnaA06G0435000ZS/BnaA06G0449300ZS/BnaA07G0174800ZS/BnaA08G0077100ZS/BnaA08G0198600ZS/BnaA08G0237400ZS/BnaA08G0245100ZS…	20	BnaA02G0345100ZS/BnaA03G0053300ZS/BnaA07G0174800ZS/BnaA10G0224700ZS/BnaC01G0089900ZS/BnaC01G0200700ZS/BnaC01G0499100ZS/BnaC02G0256200ZS/BnaC02G0424600ZS/BnaC03G0059700ZS/BnaC03G0061300ZS/BnaC03G0496400ZS/BnaC03G0501100ZS/BnaC04G0110900ZS/BnaC04G0166200ZS/BnaC06G0168000ZS/BnaC07G0265900ZS/BnaC09G0024300ZS/BnaC09G0398100ZS/BnaC09G0529700ZS	57	Bnascaffold0308G0000400ZS/BnaA01G0003000ZS/BnaA01G0142100ZS/BnaA01G0159600ZS/BnaA01G0401000ZS/BnaA03G0408500ZS/BnaA03G0481100ZS/BnaA04G0013900ZS/BnaA04G0050900ZS/BnaA04G0138300ZS/BnaA05G0480600ZS/BnaA06G0147900ZS/BnaA06G0294200ZS/BnaA06G0328700ZS/BnaA06G0435000ZS/BnaA06G0449300ZS/BnaA08G0077100ZS/BnaA08G0198600ZS/BnaA08G0237400ZS/BnaA08G0245100ZS/BnaA09G0186800ZS/BnaA09G0500400ZS/BnaA09G0552000ZS…
ko00010	Glycolysis / Gluconeogenesis	150/4626	491/19976	8.28467e-05	0.000433959	150	Bnascaffold0026G0060500ZS/BnaA01G0003000ZS/BnaA01G0142100ZS/BnaA01G0159600ZS/BnaA01G0178900ZS/BnaA01G0190400ZS/BnaA01G0330600ZS/BnaA01G0364900ZS/BnaA02G0057700ZS/BnaA02G0229600ZS/BnaA02G0345100ZS/BnaA02G0400100ZS/BnaA03G0001600ZS/BnaA03G0034600ZS/BnaA03G0112500ZS/BnaA03G0282900ZS/BnaA03G0329800ZS/BnaA03G0336100ZS/BnaA03G0347600ZS/BnaA03G0481100ZS/BnaA03G0540000ZS/BnaA04G0050900ZS/BnaA04G0137400ZS…	42	Bnascaffold0026G0060500ZS/BnaA02G0057700ZS/BnaA02G0345100ZS/BnaA03G0001600ZS/BnaA03G0282900ZS/BnaA03G0540000ZS/BnaA06G0030200ZS/BnaA06G0306000ZS/BnaA07G0182400ZS/BnaA07G0366800ZS/BnaA07G0371900ZS/BnaA08G0010900ZS/BnaA08G0235200ZS/BnaA09G0597200ZS/BnaA10G0111200ZS/BnaA10G0123300ZS/BnaA10G0211200ZS/BnaC01G0195300ZS/BnaC01G0200700ZS/BnaC02G0550700ZS/BnaC03G0352000ZS/BnaC03G0496400ZS/BnaC03G0501100ZS…	108	BnaA01G0003000ZS/BnaA01G0142100ZS/BnaA01G0159600ZS/BnaA01G0178900ZS/BnaA01G0190400ZS/BnaA01G0330600ZS/BnaA01G0364900ZS/BnaA02G0229600ZS/BnaA02G0400100ZS/BnaA03G0034600ZS/BnaA03G0112500ZS/BnaA03G0329800ZS/BnaA03G0336100ZS/BnaA03G0347600ZS/BnaA03G0481100ZS/BnaA04G0050900ZS/BnaA04G0137400ZS/BnaA04G0138300ZS/BnaA04G0235600ZS/BnaA05G0422800ZS/BnaA06G0043400ZS/BnaA06G0086700ZS/BnaA06G0147900ZS/BnaA06G0…
ko00620	Pyruvate metabolism	109/4626	366/19976	0.00189015	0.00742559	109	Bnascaffold0026G0060500ZS/BnaA01G0178900ZS/BnaA01G0190400ZS/BnaA02G0032600ZS/BnaA02G0041500ZS/BnaA03G0010000ZS/BnaA03G0034600ZS/BnaA03G0045200ZS/BnaA03G0063900ZS/BnaA03G0069400ZS/BnaA03G0107100ZS/BnaA03G0336100ZS/BnaA03G0339500ZS/BnaA03G0347600ZS/BnaA03G0427900ZS/BnaA03G0540000ZS/BnaA04G0271500ZS/BnaA05G0032800ZS/BnaA05G0162400ZS/BnaA05G0403400ZS/BnaA05G0492900ZS/BnaA06G0013200ZS/BnaA06G0043200ZS…	28	Bnascaffold0026G0060500ZS/BnaA02G0041500ZS/BnaA03G0045200ZS/BnaA03G0540000ZS/BnaA06G0043200ZS/BnaA06G0306000ZS/BnaA07G0182400ZS/BnaA08G0010900ZS/BnaA08G0235200ZS/BnaA09G0215800ZS/BnaA09G0613500ZS/BnaA10G0123300ZS/BnaA10G0126300ZS/BnaC01G0246400ZS/BnaC02G0484100ZS/BnaC02G0550700ZS/BnaC03G0518500ZS/BnaC03G0804400ZS/BnaC04G0004900ZS/BnaC04G0278400ZS/BnaC06G0025000ZS/BnaC06G0372100ZS/BnaC06G0372200ZS…	81	BnaA01G0178900ZS/BnaA01G0190400ZS/BnaA02G0032600ZS/BnaA03G0010000ZS/BnaA03G0034600ZS/BnaA03G0063900ZS/BnaA03G0069400ZS/BnaA03G0107100ZS/BnaA03G0336100ZS/BnaA03G0339500ZS/BnaA03G0347600ZS/BnaA03G0427900ZS/BnaA04G0271500ZS/BnaA05G0032800ZS/BnaA05G0162400ZS/BnaA05G0403400ZS/BnaA05G0492900ZS/BnaA06G0013200ZS/BnaA06G0043400ZS/BnaA06G0175200ZS/BnaA06G0393000ZS/BnaA07G0189100ZS/BnaA07G0292000ZS/BnaA08G0…
GO:0042744	hydrogen peroxide catabolic process	101/8861	235/39873	9.56168e-13	2.5774e-10	101	BnaA01G0032600ZS/BnaA01G0042300ZS/BnaA01G0154800ZS/BnaA01G0155300ZS/BnaA01G0418400ZS/BnaA02G0019300ZS/BnaA02G0071900ZS/BnaA02G0082400ZS/BnaA02G0110500ZS/BnaA02G0147900ZS/BnaA02G0407200ZS/BnaA03G0075400ZS/BnaA03G0184600ZS/BnaA03G0249400ZS/BnaA03G0291800ZS/BnaA03G0399300ZS/BnaA03G0489700ZS/BnaA03G0489800ZS/BnaA03G0516000ZS/BnaA03G0547900ZS/BnaA03G0555500ZS/BnaA03G0565300ZS/BnaA04G0068300ZS/BnaA04G0…	25	BnaA01G0154800ZS/BnaA02G0019300ZS/BnaA02G0147900ZS/BnaA02G0407200ZS/BnaA03G0184600ZS/BnaA04G0246800ZS/BnaA04G0265300ZS/BnaA07G0132000ZS/BnaA07G0171000ZS/BnaA09G0265200ZS/BnaA10G0089400ZS/BnaA10G0265600ZS/BnaC02G0020100ZS/BnaC02G0098000ZS/BnaC02G0189800ZS/BnaC02G0540600ZS/BnaC03G0216600ZS/BnaC03G0223300ZS/BnaC03G0770200ZS/BnaC04G0436900ZS/BnaC06G0161300ZS/BnaC06G0294100ZS/BnaC08G0445300ZS/BnaC08G0…	76	BnaA01G0032600ZS/BnaA01G0042300ZS/BnaA01G0155300ZS/BnaA01G0418400ZS/BnaA02G0071900ZS/BnaA02G0082400ZS/BnaA02G0110500ZS/BnaA03G0075400ZS/BnaA03G0249400ZS/BnaA03G0291800ZS/BnaA03G0399300ZS/BnaA03G0489700ZS/BnaA03G0489800ZS/BnaA03G0516000ZS/BnaA03G0547900ZS/BnaA03G0555500ZS/BnaA03G0565300ZS/BnaA04G0068300ZS/BnaA04G0114600ZS/BnaA04G0238400ZS/BnaA04G0246700ZS/BnaA05G0104000ZS/BnaA05G0340700ZS/BnaA07G0…
GO:0006970	response to osmotic stress	138/8861	427/39873	8.76511e-07	3.32253e-05	138	Bnascaffold0025G0000500ZS/BnaA01G0026100ZS/BnaA01G0119600ZS/BnaA01G0278900ZS/BnaA01G0319400ZS/BnaA01G0415100ZS/BnaA01G0423400ZS/BnaA02G0043400ZS/BnaA02G0103300ZS/BnaA02G0379600ZS/BnaA03G0047600ZS/BnaA03G0060700ZS/BnaA03G0101500ZS/BnaA03G0143600ZS/BnaA03G0253700ZS/BnaA03G0358900ZS/BnaA03G0552900ZS/BnaA03G0553100ZS/BnaA03G0581100ZS/BnaA04G0017900ZS/BnaA04G0018200ZS/BnaA04G0033600ZS/BnaA04G0097400ZS…	88	Bnascaffold0025G0000500ZS/BnaA01G0278900ZS/BnaA01G0319400ZS/BnaA01G0415100ZS/BnaA01G0423400ZS/BnaA02G0103300ZS/BnaA03G0060700ZS/BnaA03G0101500ZS/BnaA03G0143600ZS/BnaA03G0253700ZS/BnaA03G0358900ZS/BnaA03G0553100ZS/BnaA03G0581100ZS/BnaA04G0017900ZS/BnaA04G0018200ZS/BnaA04G0033600ZS/BnaA04G0172800ZS/BnaA04G0262500ZS/BnaA05G0044800ZS/BnaA05G0045000ZS/BnaA05G0045200ZS/c/BnaA05G0167400ZS/BnaA05G0338800…	50	BnaA01G0026100ZS/BnaA01G0119600ZS/BnaA02G0043400ZS/BnaA02G0379600ZS/BnaA03G0047600ZS/BnaA03G0552900ZS/BnaA04G0097400ZS/BnaA04G0147900ZS/BnaA05G0028900ZS/BnaA05G0045600ZS/BnaA05G0140100ZS/BnaA05G0466800ZS/BnaA06G0084300ZS/BnaA06G0165300ZS/BnaA06G0181400ZS/BnaA06G0182500ZS/BnaA08G0011400ZS/BnaA08G0280400ZS/BnaA09G0155600ZS/BnaA09G0238700ZS/BnaA10G0114600ZS/BnaA10G0231100ZS/BnaC01G0146200ZS/BnaC02G0…
GO:0009651	response to salt stress	120/8861	370/39873	3.58773e-06	0.000120886	120	Bnascaffold0025G0000500ZS/BnaA01G0119600ZS/BnaA01G0278900ZS/BnaA01G0319400ZS/BnaA01G0423400ZS/BnaA02G0043400ZS/BnaA02G0103300ZS/BnaA02G0379600ZS/BnaA03G0047600ZS/BnaA03G0060700ZS/BnaA03G0101500ZS/BnaA03G0143600ZS/BnaA03G0253700ZS/BnaA03G0358900ZS/BnaA03G0552900ZS/BnaA03G0553100ZS/BnaA03G0581100ZS/BnaA04G0017900ZS/BnaA04G0018200ZS/BnaA04G0033600ZS/BnaA04G0097400ZS/BnaA04G0172800ZS/BnaA04G0262500ZS…	75	Bnascaffold0025G0000500ZS/BnaA01G0278900ZS/BnaA01G0319400ZS/BnaA01G0423400ZS/BnaA02G0103300ZS/BnaA03G0060700ZS/BnaA03G0101500ZS/BnaA03G0143600ZS/BnaA03G0253700ZS/BnaA03G0358900ZS/BnaA03G0553100ZS/BnaA03G0581100ZS/BnaA04G0017900ZS/BnaA04G0018200ZS/BnaA04G0033600ZS/BnaA04G0172800ZS/BnaA04G0262500ZS/BnaA05G0044800ZS/BnaA05G0045000ZS/BnaA05G0045200ZS/BnaA05G0093300ZS/BnaA05G0167400ZS/BnaA05G0338800ZS…	45	BnaA01G0119600ZS/BnaA02G0043400ZS/BnaA02G0379600ZS/BnaA03G0047600ZS/BnaA03G0552900ZS/BnaA04G0097400ZS/BnaA05G0028900ZS/BnaA05G0045600ZS/BnaA05G0140100ZS/BnaA05G0466800ZS/BnaA06G0084300ZS/BnaA06G0165300ZS/BnaA06G0181400ZS/BnaA06G0182500ZS/BnaA08G0011400ZS/BnaA08G0280400ZS/BnaA09G0155600ZS/BnaA09G0238700ZS/BnaA10G0114600ZS/BnaA10G0231100ZS/BnaC01G0146200ZS/BnaC02G0049800ZS/BnaC03G0611300ZS/BnaC04G0…
GO:0000302	response to reactive oxygen species	60/8861	159/39873	6.68895e-06	0.000219289	60	BnaA01G0032600ZS/BnaA01G0119600ZS/BnaA01G0385400ZS/BnaA02G0004100ZS/BnaA02G0043400ZS/BnaA02G0103300ZS/BnaA03G0047600ZS/BnaA03G0101500ZS/BnaA03G0108300ZS/BnaA03G0203500ZS/BnaA03G0249400ZS/BnaA03G0253700ZS/BnaA03G0321400ZS/BnaA03G0399300ZS/BnaA04G0097400ZS/BnaA05G0026000ZS/BnaA05G0140100ZS/BnaA05G0183900ZS/BnaA05G0323600ZS/BnaA05G0327000ZS/BnaA06G0024100ZS/BnaA06G0182500ZS/BnaA06G0298900ZS/BnaA07G0…	15	BnaA02G0103300ZS/BnaA03G0101500ZS/BnaA03G0108300ZS/BnaA03G0253700ZS/BnaA03G0321400ZS/BnaA07G0132000ZS/BnaA10G0152400ZS/BnaA10G0275900ZS/BnaC02G0125300ZS/BnaC02G0267900ZS/BnaC03G0004200ZS/BnaC03G0115400ZS/BnaC04G0419800ZS/BnaC09G0211400ZS/BnaC09G0593500ZS	45	BnaA01G0032600ZS/BnaA01G0119600ZS/BnaA01G0385400ZS/BnaA02G0004100ZS/BnaA02G0043400ZS/BnaA03G0047600ZS/BnaA03G0203500ZS/BnaA03G0249400ZS/BnaA03G0399300ZS/BnaA04G0097400ZS/BnaA05G0026000ZS/BnaA05G0140100ZS/BnaA05G0183900ZS/BnaA05G0323600ZS/BnaA05G0327000ZS/BnaA06G0024100ZS/BnaA06G0182500ZS/BnaA06G0298900ZS/BnaA07G0077800ZS/BnaA07G0159500ZS/BnaA07G0368900ZS/BnaA08G0011400ZS/BnaA08G0247000ZS/BnaA10G0…
GO:0042542	response to hydrogen peroxide	30/8861	63/39873	7.62285e-06	0.000243329	30	BnaA01G0032600ZS/BnaA01G0119600ZS/BnaA02G0043400ZS/BnaA02G0103300ZS/BnaA03G0047600ZS/BnaA03G0101500ZS/BnaA03G0253700ZS/BnaA04G0097400ZS/BnaA05G0140100ZS/BnaA06G0182500ZS/BnaA07G0132000ZS/BnaA08G0011400ZS/BnaA08G0247000ZS/BnaA10G0152400ZS/BnaA10G0231100ZS/BnaA10G0275900ZS/BnaC01G0146200ZS/BnaC02G0049800ZS/BnaC02G0125300ZS/BnaC03G0004200ZS/BnaC03G0115400ZS/BnaC03G0282100ZS/BnaC04G0184600ZS/BnaC04G0…	11	BnaA02G0103300ZS/BnaA03G0101500ZS/BnaA03G0253700ZS/BnaA07G0132000ZS/BnaA10G0152400ZS/BnaA10G0275900ZS/BnaC02G0125300ZS/BnaC03G0004200ZS/BnaC03G0115400ZS/BnaC04G0419800ZS/BnaC09G0593500ZS	19	BnaA01G0032600ZS/BnaA01G0119600ZS/BnaA02G0043400ZS/BnaA03G0047600ZS/BnaA04G0097400ZS/BnaA05G0140100ZS/BnaA06G0182500ZS/BnaA08G0011400ZS/BnaA08G0247000ZS/BnaA10G0231100ZS/BnaC01G0146200ZS/BnaC02G0049800ZS/BnaC03G0282100ZS/BnaC04G0184600ZS/BnaC04G0184700ZS/BnaC04G0385000ZS/BnaC04G0494400ZS/BnaC06G0106600ZS/BnaC09G0536700ZS
GO:0009753	response to jasmonic acid	84/8861	244/39873	8.30751e-06	0.000251925	84	BnaA01G0027600ZS/BnaA01G0052700ZS/BnaA01G0156300ZS/BnaA01G0278900ZS/BnaA01G0314500ZS/BnaA01G0314600ZS/BnaA02G0047200ZS/BnaA02G0291000ZS/BnaA02G0406400ZS/BnaA03G0052500ZS/BnaA03G0166200ZS/BnaA03G0362400ZS/BnaA03G0371400ZS/BnaA03G0438300ZS/BnaA03G0552900ZS/BnaA03G0581100ZS/BnaA04G0222400ZS/BnaA05G0114100ZS/BnaA05G0337300ZS/BnaA06G0008700ZS/BnaA06G0133300ZS/BnaA06G0290800ZS/BnaA06G0342500ZS/BnaA07G0…	56	BnaA01G0027600ZS/BnaA01G0156300ZS/BnaA01G0278900ZS/BnaA02G0047200ZS/BnaA02G0291000ZS/BnaA02G0406400ZS/BnaA03G0052500ZS/BnaA03G0166200ZS/BnaA03G0371400ZS/BnaA03G0581100ZS/BnaA04G0222400ZS/BnaA05G0337300ZS/BnaA06G0133300ZS/BnaA06G0290800ZS/BnaA07G0257200ZS/BnaA07G0266400ZS/BnaA07G0270600ZS/BnaA07G0333200ZS/BnaA07G0382200ZS/BnaA08G0205900ZS/BnaA08G0252900ZS/BnaA08G0262000ZS/BnaA09G0061200ZS/BnaA09G0…	28	BnaA01G0052700ZS/BnaA01G0314500ZS/BnaA01G0314600ZS/BnaA03G0362400ZS/BnaA03G0438300ZS/BnaA03G0552900ZS/BnaA05G0114100ZS/BnaA06G0008700ZS/BnaA06G0342500ZS/BnaA09G0138200ZS/BnaA10G0236900ZS/BnaC01G0056000ZS/BnaC01G0061700ZS/BnaC01G0388700ZS/BnaC01G0388800ZS/BnaC02G0504400ZS/BnaC03G0293200ZS/BnaC03G0332600ZS/BnaC03G0759700ZS/BnaC04G0142900ZS/BnaC04G0521800ZS/BnaC05G0156400ZS/BnaC06G0010600ZS/BnaC06G0…
GO:0031347	regulation of defense response	100/8861	303/39873	9.82126e-06	0.000287065	100	BnaA01G0052700ZS/BnaA01G0123200ZS/BnaA01G0147900ZS/BnaA02G0047200ZS/BnaA02G0334100ZS/BnaA03G0019200ZS/BnaA03G0052500ZS/BnaA03G0166200ZS/BnaA03G0265500ZS/BnaA03G0274200ZS/BnaA03G0371400ZS/BnaA03G0482800ZS/BnaA04G0011700ZS/BnaA04G0222400ZS/BnaA05G0323600ZS/BnaA05G0337300ZS/BnaA06G0059900ZS/BnaA06G0065100ZS/BnaA06G0133300ZS/BnaA06G0167400ZS/BnaA06G0316000ZS/BnaA06G0362500ZS/BnaA06G0392800ZS/BnaA07G0…	84	BnaA01G0147900ZS/BnaA02G0047200ZS/BnaA02G0334100ZS/BnaA03G0019200ZS/BnaA03G0052500ZS/BnaA03G0166200ZS/BnaA03G0274200ZS/BnaA03G0371400ZS/BnaA03G0482800ZS/BnaA04G0011700ZS/BnaA04G0222400ZS/BnaA05G0337300ZS/BnaA06G0065100ZS/BnaA06G0133300ZS/BnaA06G0167400ZS/BnaA06G0316000ZS/BnaA06G0362500ZS/BnaA06G0392800ZS/BnaA07G0027100ZS/BnaA07G0266400ZS/BnaA07G0333200ZS/BnaA08G0027500ZS/BnaA08G0205900ZS/BnaA08G0…	16	BnaA01G0052700ZS/BnaA01G0123200ZS/BnaA03G0265500ZS/BnaA05G0323600ZS/BnaA06G0059900ZS/BnaA10G0236900ZS/BnaC01G0061700ZS/BnaC01G0115800ZS/BnaC03G0759700ZS/BnaC05G0338300ZS/BnaC06G0274800ZS/BnaC07G0510500ZS/BnaC08G0003400ZS/BnaC08G0317100ZS/BnaC09G0311500ZS/BnaC09G0544200ZS
GO:0080134	regulation of response to stress	135/8861	437/39873	1.52229e-05	0.000424492	135	BnaA01G0052700ZS/BnaA01G0123200ZS/BnaA01G0147900ZS/BnaA01G0184200ZS/BnaA02G0009900ZS/BnaA02G0047200ZS/BnaA02G0165800ZS/BnaA02G0334100ZS/BnaA03G0019200ZS/BnaA03G0052500ZS/BnaA03G0166200ZS/BnaA03G0265500ZS/BnaA03G0274200ZS/BnaA03G0282600ZS/BnaA03G0371400ZS/BnaA03G0436600ZS/BnaA03G0482800ZS/BnaA04G0011700ZS/BnaA04G0222400ZS/BnaA05G0034500ZS/BnaA05G0120800ZS/BnaA05G0323600ZS/BnaA05G0337300ZS/BnaA05G0…	105	BnaA01G0147900ZS/BnaA01G0184200ZS/BnaA02G0047200ZS/BnaA02G0334100ZS/BnaA03G0019200ZS/BnaA03G0052500ZS/BnaA03G0166200ZS/BnaA03G0274200ZS/BnaA03G0282600ZS/BnaA03G0371400ZS/BnaA03G0436600ZS/BnaA03G0482800ZS/BnaA04G0011700ZS/BnaA04G0222400ZS/BnaA05G0034500ZS/BnaA05G0337300ZS/BnaA05G0474300ZS/BnaA06G0065100ZS/BnaA06G0133300ZS/BnaA06G0167400ZS/BnaA06G0316000ZS/BnaA06G0362500ZS/BnaA06G0392800ZS/BnaA07G0…	30	BnaA01G0052700ZS/BnaA01G0123200ZS/BnaA02G0009900ZS/BnaA02G0165800ZS/BnaA03G0265500ZS/BnaA05G0120800ZS/BnaA05G0323600ZS/BnaA06G0059900ZS/BnaA06G0286700ZS/BnaA06G0298900ZS/BnaA07G0385900ZS/BnaA07G0386500ZS/BnaA09G0166600ZS/BnaA10G0236900ZS/BnaC01G0061700ZS/BnaC01G0115800ZS/BnaC02G0017600ZS/BnaC02G0061900ZS/BnaC03G0541400ZS/BnaC03G0759700ZS/BnaC04G0347900ZS/BnaC05G0338300ZS/BnaC06G0213400ZS/BnaC06G0…
GO:0009698	phenylpropanoid metabolic process	54/8861	143/39873	1.83524e-05	0.000503253	54	BnaA01G0010900ZS/BnaA01G0011000ZS/BnaA02G0006500ZS/BnaA02G0019400ZS/BnaA02G0100800ZS/BnaA03G0147300ZS/BnaA03G0215800ZS/BnaA04G0070500ZS/BnaA04G0194600ZS/BnaA04G0237600ZS/BnaA05G0042800ZS/BnaA05G0082000ZS/BnaA05G0435000ZS/BnaA05G0449800ZS/BnaA06G0105600ZS/BnaA07G0183300ZS/BnaA07G0390300ZS/BnaA08G0190200ZS/BnaA08G0258300ZS/BnaA09G0494800ZS/BnaA09G0513400ZS/BnaA09G0625900ZS/BnaA10G0154200ZS/BnaA10G0…	36	BnaA02G0100800ZS/BnaA03G0147300ZS/BnaA03G0215800ZS/BnaA04G0070500ZS/BnaA04G0237600ZS/BnaA05G0042800ZS/BnaA05G0082000ZS/BnaA05G0435000ZS/BnaA05G0449800ZS/BnaA06G0105600ZS/BnaA07G0183300ZS/BnaA07G0390300ZS/BnaA08G0190200ZS/BnaA09G0494800ZS/BnaA09G0513400ZS/BnaA10G0154200ZS/BnaA10G0163900ZS/BnaA10G0220600ZS/BnaC02G0121900ZS/BnaC03G0113600ZS/BnaC03G0254300ZS/BnaC03G0674300ZS/BnaC03G0684000ZS/BnaC03G0…	18	BnaA01G0010900ZS/BnaA01G0011000ZS/BnaA02G0006500ZS/BnaA02G0019400ZS/BnaA04G0194600ZS/BnaA08G0258300ZS/BnaA09G0625900ZS/BnaA10G0275000ZS/BnaC01G0012900ZS/BnaC02G0004000ZS/BnaC02G0020300ZS/BnaC03G0007300ZS/BnaC04G0177300ZS/BnaC04G0498400ZS/BnaC06G0393000ZS/BnaC07G0545000ZS/BnaC08G0243900ZS/BnaC09G0592600ZS
GO:0009408	response to heat	91/8861	281/39873	5.31684e-05	0.00138695	91	BnaA01G0119600ZS/BnaA01G0171200ZS/BnaA01G0298600ZS/BnaA01G0401400ZS/BnaA01G0412300ZS/BnaA01G0423400ZS/BnaA02G0043400ZS/BnaA02G0059100ZS/BnaA02G0103300ZS/BnaA02G0262100ZS/BnaA02G0327500ZS/BnaA03G0047600ZS/BnaA03G0093300ZS/BnaA03G0101500ZS/BnaA03G0253700ZS/BnaA04G0011700ZS/BnaA04G0075200ZS/BnaA04G0097400ZS/BnaA04G0111200ZS/BnaA04G0114100ZS/BnaA04G0145100ZS/BnaA05G0140100ZS/BnaA05G0333200ZS/BnaA05G0…	43	BnaA01G0171200ZS/BnaA01G0298600ZS/BnaA01G0423400ZS/BnaA02G0103300ZS/BnaA02G0327500ZS/BnaA03G0093300ZS/BnaA03G0101500ZS/BnaA03G0253700ZS/BnaA04G0011700ZS/BnaA04G0111200ZS/BnaA04G0114100ZS/BnaA05G0333200ZS/BnaA05G0444200ZS/BnaA05G0487900ZS/BnaA07G0363500ZS/BnaA09G0188700ZS/BnaA09G0554600ZS/BnaA09G0598200ZS/BnaA10G0137400ZS/BnaA10G0152400ZS/BnaA10G0198800ZS/BnaC01G0030100ZS/BnaC01G0219300ZS/BnaC02G0…	48	BnaA01G0119600ZS/BnaA01G0401400ZS/BnaA01G0412300ZS/BnaA02G0043400ZS/BnaA02G0059100ZS/BnaA02G0262100ZS/BnaA03G0047600ZS/BnaA04G0075200ZS/BnaA04G0097400ZS/BnaA04G0145100ZS/BnaA05G0140100ZS/BnaA06G0182500ZS/BnaA07G0230500ZS/BnaA08G0011400ZS/BnaA08G0154300ZS/BnaA09G0247400ZS/BnaA09G0459000ZS/BnaA10G0060300ZS/BnaA10G0167300ZS/BnaA10G0208900ZS/BnaA10G0231100ZS/BnaC01G0079600ZS/BnaC01G0146200ZS/BnaC01G0…
