# Supplementary material for: Genome-wide identification and multi-dimensional functional characterization of the SIR2 family in Brassica napus L
Source: PLoS One. 2026 Jan 22;21(1):e0340688. doi: 10.1371/journal.pone.0340688 (PMC12826482; doi:10.1371/journal.pone.0340688)
Supplement: S8 Table — (XLSX) [file pone.0340688.s019.xlsx]

## Sheet: Sheet1
Table S8. Nucleotide sequences of primers used in this study.
Gene Nane	Gene ID	qF	qR
BnActin7	EV116054	TGGGTTTGCTGGTGACGAT	TGCCTAGGACGACCAACAATACT
BnaASRT1	BnaA03G0119500ZS	GGATGAGCATGAGGAGGAGACTATT	CAGCTGGATTCTTCAACCGCT
BnaCSRT1	BnaC03G0138400ZS	TGAGGTTTCAACGGAAGAGCA	TGGTCACAGTCGCATACACAA
BnaASRT2	BnaA02G0030900ZS	GACAACATCCCAAAGGAAAGAGC	CATCAAAGACGAACCCAGCACT
BnaCSRT2	BnaC02G0034200ZS	AGCATACAGTTCTGGTTTCAAACCA	TAACTCCTTGCCCAATACCGC
	BnaA05G0333200ZS	TAGCTTTGTTCGCCAGCTCA	TGAGGAGATGCTTTTGCCCT
	BnaA06G0133300ZS	GCTTCTCGCTGACGTGTAGT	AACCCACGTTGGAAGCTTCA
	BnaA03G0358900ZS	CTGAAACGCAAACGCTCCAA	TCGTCGTCCTTTCTTGAGGC
	BnaA08G0189400ZS	AACAGCTTCAGTTCCTCGCA	GGGTTGAGTCTGTGGCAGTG
